# Supplementary material for: The nuclear 18S ribosomal DNAs of avian haemosporidian parasites
Source: Malar J. 2019 Sep 3;18:305. doi: 10.1186/s12936-019-2940-6 (PMC6724295; doi:10.1186/s12936-019-2940-6)
Supplement: Supplementary file 7 — Additional file 7. Results of the recombination tests. [file 12936_2019_2940_MOESM7_ESM.xlsx]

## Sheet: RDP4 recombination tests
Results of RDP4 recombination tests
(list contains only samples for which at least one of the recombination tests destected recombinant signals)
			Breakpoint positions
			In alignment		In recombinant sequence		Relative to 1st seq in alignm.
Species	MalAvi lineage	ID	Begin	End	Begin	End	Begin	End	Recombinant clones	Major Parental Sequence(s)	Minor Parental Sequence(s)	GENECONV	Maxchi	Chimaera	SiSscan	3Seq
L. sp.	PARUS20	AH0110L	334	1446	334	1446	334	1446	C12	Unknown (C08)	C06	NS	+	NS	NS	NS
L. sp.	ASOT06	AH0517L	1703	1369	1688	1369	1702	1369	^C06	Unknown (C02, C04, C05, C08)	C09, C10	NS	+	NS	NS	+
L. sp. (L. toddi complex)	BUTBUT03	AH0555L	1732	2132	1636	2017	1566	1922	C07	C05	C02, C03, C09, C12	+	+	+	NS	+
L. sp. (L. toddi complex)	BUTBUT03	AH0555L	1999	1050	1889	1006	1789	943	C09	C03	C12	NS	+	NS	NS	+
L. sp. (L. toddi complex)	BUTBUT03	AH0555L	643	686	639	682	624	654	^C10	C12	C06, C13	+	+	+	+	+
L. sp. (L. toddi complex)	BUTBUT03	AH0555L	748	754	739	745	688	694	^C13	C03, C05, C07, C12	C08	+	+	NS	NS	NS
L. sp. (L. toddi complex)	BUTBUT03	AH0555L	720	1654*	710	1559*	660	1512*	^C05	C12	Unknown (C07)	NS	+	+	NS	+
L. sp. (L. toddi complex)	BUTBUT03	AH0555L	1999*	719*	1885*	708*	1789*	659*	^C12	Unknown (C03)	C05, C07	NS	+	+	+	+
L. sp. (L. toddi complex)	BUTBUT03	AH0555L	45	642	45	635	45	623	C12	Unknown (C02, C03)	C05, C07	NS	+	NS	NS	NS
L. sp. (L. toddi complex)	BUTBUT03	AH0555L	869*	1388*	859*	1326*	798*	1275*	^C05	C10	C13	NS	+	NS	NS	NS
L. sp. (L. toddi complex)	ACNI03	AH0799L	2090	1746	1915	1607	1902	1597	^C16	C06	C19	+	+	+	NS	+
L. sp. (L. toddi complex)	ACNI03	AH0799L	542	725	538	703	538	699	^C16, C19	C04, C07	Unknown (C06)	NS	+	NS	+	NS
L. sp. (L. toddi complex)	ACNI03	AH0799L	446	650	446	647	443	643	^C12	C11	C20	NS	+	NS	+	NS
L. sp.	BT1	AH0856L	594	1768	594	1768	594	1768	^C09, C10, C11	C05	Unknown (C04, C08)	NS	NS	NS	+	+
L. sp. (L. toddi complex)	CIAE03	AH1003L	1046	2083	944	1875	1021	1974	^C09	C10, C16	C06	NS	+	+	NS	+
L. sp. (L. toddi complex)	CIAE03	AH1003L	636	1120	606	1021	619	1095	^C01	C10, C16	C03	+	+	+	+	+
L. sp. (L. toddi complex)	CIAE03	AH1003L	638	985	631	948	621	960	^C12	C02, C08, C13, C18, C19	^C01, C03, C06, C09, C10, C12, C16)	NS	NS	NS	+	NS
L. sp. (L. toddi complex)	CIAE03	AH1003L	2058	934	1949	911	1949	911	^C02	C13	C19	NS	+	+	+	+
L. sp. (L. toddi complex)	CIAE03	AH1003L	1331	1875	1217	1694	1293	1781	C03	C09	Unknown ( C01)	NS	NS	NS	+	NS
P. homocircumflexum	COLL4	AH0010P	958	1869	943	1853	955	1865	C09	C03, C05, C10, C12, C16, C15	C02, C06, C11, C13, C14	+	+	+	+	+
P. homocircumflexum	COLL4	AH0010P	1637	1868	1614	1844	1634	1864	^C03	C05, C10, C12, C15, C16	C02, C06, C11, C13, C14	+	+	+	+	+
P. elongatum	ERIRUB01	AH0012P	1998	71	1971	67	1919	67	^C12	C01, C03, C05, C06, C08, C09, C10, C11	C13	+	NS	NS	NS	+
P. elongatum	ERIRUB01	AH0012P	1526	1542	1453	1469	1453	1469	^C13	Unknown C01	C10	+	NS	NS	NS	NS
P. elongatum	ERIRUB01	AH0012P	1200	1450	1155	1405	1155	1405	C13	Unknown C01	C03, C09	+	NS	NS	+	NS
P. elongatum	ERIRUB01	AH0012P	1623	1087	1586	1066	1546	1046	^C03, C05, C06, C09, C11	C10	Unknown (C01, C08)	NS	+	NS	+	NS
P. elongatum	GRW06	AH0846P	635	643	630	638	627	635	^C07	AH0808P (C12)	AH0420P (C04), AH0808P (C09)	+	NS	NS	NS	NS
P. matutinum	LINN1	AH0079P, AH0524P, AH0792P	1923	1988	1868	1933	1869	1934	AH0524P (C13)	AH0524P (C08, C10, C11, C17, C19, 21)	AH0524P (C14), AH0079P (C12, C13, C14, C15, C16)	+	NS	NS	NS	+
P. relictum	SGS1	AH0013P, AH0069P, AH0392P	854	1967	853	1964	851	1961	AH0013P (C01, C02, C03, C09, C10, C11, C12, C13), AH0069P (C01, C04, C13, C14, C17), AH0392P (C08, C12, C13)	AH0013P (C14), AH0069P (C16), AH0392 (C02, C06, C10, C11, C12)	Unknown (AH0392, C09), Unknown (AH0013P, C07)	NS	+	NS	+	+
P. sp. (WW12)	WW12	AH0017P, AH0018P	1845	539	1842	538	1840	538	^AH0018P (C12), AH0017P (C05)	AH0017P (C08, C013)	C04	NS	+	NS	NS	NS
H. (P.) tartakovskyi	SISKIN1	AH0005H	637	1236	634	1219	634	1219	C06	C07, C11	Unknown (C01, C02, C03, C04, C05, C08, C09)	NS	+	+	+	+
H. (P.) tartakovskyi	SISKIN1	AH0005H	648	1203	638	1137	645	1186	^C11, C07	C02, C03, C04, C05	C06	NS	+	NS	+	NS
H. (P.) syrnii	CULKIB01	AH0775H	750	898	750	893	750	892	^C09	C02, C10	Unknown (C01, C03, C08)	+	+	NS	NS	+
H. (P.) syrnii	CULKIB01	AH0775H	1645	736	1636	733	1638	736	^C02, C10	C01, C03, C08	Unknown (C06, C07, C09)	NS	+	+	+	+
H. (P.) sp.	STAL2	AH0141H, AH0076H	1592	784	1585	783	1584	782	^AH0776H (C03, C05)	AH0141H (C02, C10), AH0776H (C01, C02)	Unknown (AH0141H, C11)	NS	+	NS	NS	+
H. (P.) sp.	STAL2	AH0141H, AH0076H	1498	1692	1495	1689	1494	1684	AH0141H (C11), AH0776H (C08, C09)	AH0141H (C09, C10)	Unknown (AH0141H, C13)	NS	+	+	NS	NS
P. (Laverania) falciparum	-	PRJNA13173	2017	2084	1930	1988	1984	2051	^ch07	ch01	ch13	+	NS	NS	+	NS
P. (Laverania) falciparum	-	PRJNA13173	2*	1585	2*	1508	2*	1567	^ch07	ch01	unknown (ch13)	+	NS	NS	+	NS
P. (Laverania) falciparum	-	PRJNA13173	1681*	1*	1663*	1*	1663*	1*	^ch01, ch11, ch13	ch01	unknown (ch07)	NS	NS	NS	+	+
P. (Laverania) gaboni	-	PRJEB13584	1430	1730	1411	1711	1332	1621	^ch01	ch13	unknown (ch05, ch07)	+	+	+	NS	+
P. (Laverania) gaboni	-	PRJEB13584	1	922	1	858	1	858	^ch05	ch13	ch01	+	NS	NS	+	NS
P. (Laverania) reichenowi	-	PRJEB13584	1655	2130	1563	2022	1563	2022	^ch05	ch01, ch07, ch11	unknown (ch01, ch07)	+	NS	NS	+	NS
P. (Laverania) reichenowi	-	PRJEB13584	2*	690	2*	674	2*	661	^ch01, ch11	ch05, ch07	unknown (ch05, ch07)	+	NS	NS	+	NS
P. (Laverania) sp. (gorilla G3)	-	PRJEB13584	913	1991	859	1900	860	1901	^ch05	ch1	ch13	+	NS	NS	+	NS
P. (Laverania) sp. (gorilla G3)	-	PRJEB13584	15	676	15	669	15	647	^ch13	unknown (ch1)	ch05	+	NS	NS	+	NS
P. (Laverania) sp. (gorilla G3)	-	PRJEB13584	680*	782	651*	737	651*	738	^ch05	ch13	ch01	+	NS	NS	+	NS
P. (Plasmodium) coatneyi	-	PRJNA315987	160	177	156	173	158	175	^ch03	ch10	ch05	+	NS	NS	NS	+
P. (Plasmodium) cynomolgi	-	AB287288	3*	304	3*	304	3*	304	^cl4	cl01	cl07	+	NS	NS	NS	+
P. (Plasmodium) knowlesi	-	PRJEB19298	431	1822	430	1753	431	1798	^ch10	unknown (ch03)	ch13	+	NS	NS	NS	+
P. (Plasmodium) vivax	-	PRJNA20431	1730	146	1576	140	1660	142	^ch02	unknown (ch05)	ch06	+	+	+	NS	+
P. (Plasmodium) vivax	-	PRJNA20431	172	658	166	621	168	628	^ch02	ch06	ch05	+	+	+	NS	+
P. (Plasmodium) vivax	-	PRJNA20431	1190	1522	1113	1438	1132	1457	^ch02	ch06	ch05	+	+	+	NS	+
P. (Plasmodium) vivax	-	PRJNA20431	1188*	1692*	1174*	1664*	1130*	1627*	^ch06	ch02	ch05	NS	+	+	NS	+
P. (Plasmodium) vivax	-	PRJNA20431	806	924	742	853	758	871	^ch02	ch06	ch05	NS	+	NS	NS	+
P. (Plasmodium) o. curtisi	-	PRJEB12678	75	1487	75	1475	75	1437	^con125	con2646	con2140	+	+	NS	NS	NS
P. (Vinckeia) berghei	-	PRJNA317456	1266	1613	1252	1598	1252	1597	^ch06	ch05	ch07	+	+	+	NS	+
P. (Vinckeia) yoelii	-	PRJNA317465	1995	861	1957	844	1973	845	^ch07	ch12	ch06	+	+	+	NS	+
P. (Vinckeia) yoelii	-	PRJNA317465	748	812	735	795	732	796	^ch07	ch06	ch12	+	+	+	NS	+
Table Key:
~ = It is possible that this apparent recombination signal could have been caused by an evolutionary process other than recombination.
* = The actual breakpoint position is undetermined (it was most likely overprinted by a subsequent recombination event).
^ = The recombinant sequence may have been misidentified (one of the identified parents might be the recombinant)
Minor Parent = Parent contributing the smaller fraction of sequence.
Major Parent = Parent contributing the larger fraction of sequence.
Unknown = Only one parent and a recombinant need be in the alignment for a recombination event to be detectable. The sequence listed as unknown was used to infer the existance of a missing parental sequence.
NS = No significant p-value was recorded for this recombination event using this method.
GENECONV (Padidam et al. 1999)
MAXCHI (Maximum Chi Square method) (Maynard Smith, 1992; Posada and Crandall 2001)
Chimaera (Posada and Crandall, 2001)
SiSscan (Sister Scanning method) (Gibbs et al., 2000)
3Seq (Boni et al., 2007)
